# Supplementary material for: Immediate pre-operative computed tomography for surgical planning of equine fracture repair: A retrospective review of 55 cases
Source: PLoS One. 2022 Dec 28;17(12):e0278748. doi: 10.1371/journal.pone.0278748 (PMC9797063; doi:10.1371/journal.pone.0278748)
Supplement: S1 Data — (XLSX) [file pone.0278748.s001.xlsx]

## Sheet: CT data
Horse Number	Age	Sex		Date of presentation	Date of injury	Limb	Bone affected	Xray findings	CT findings	fracture configuration	Surgeon	Repair	VGP CT	CT helpful
1	2	C	TB	2010-05-26	2010-05-25	RH	P1	Short incomplete sagittal #. ? Frontal #	No evidence of frontal #	Short incomplete sagittal # of P1	APB	so simple 2 x lag screw repair	Short sag P1 mild oblique, ? fissure in med MCIII condyle
2	9	M	WB	2011-08-17		LF	P1	Lateral palmar process #			RJP	1 x lag screw	Articular, comminuted palmr P1#,
3	2	C	TB	2011-08-26		RF	medial sesamoid	Basal # of med sesamoid			RJP	Cortical lag screw	Oblique trans # of med sesamoid with articular fragments SLB injury	Yes
4	4	G	TB	2011-12-11	2011-12-09	RF	Intermediate carpal bone	Slab #	?evidence of comminution		TRCG		Comminuted frontal slab # of int CB. Lots of fragments
5	2	C	TB	2012-05-25		LF	C3	C3 slab ? Comminuted due to lucencies on skyline	Simple CT slab	simple slab #	TRCG	single 4.5 lag screw	Triangular articular fragment at prox extent NOT SIMPLE
6	10	G	Polo Pony	2012-09-08		LF	P1	2 linear radiolucencies, one sagitally and one more laterally. ? Extending to PIPJ	Parallel lucencies are the same fracture line at dorsal and palmar cortices. # does exit at PIPJ. ? Y shaped comminution at PIPJ	Complete spiral comminuted P1 #	TRCG	5 x 4.5 lag screws	Apical # of medial sesamoid. Sag P1 spiralling biarticular complete. s/c bone med condyle.
7	2	F	TB	2012-10-16		RF	P1	Spiral P1 #	No additional findings?	Complete spiral P1 #	TRCG	4 x 4.5 lag screws	Sag P1 compete spiralling biarticular
8	4	C	TB	2013-01-31		RF	C3	C3 slab #	Slab # of intermediate facet of C3		RJP	2 x 3.5 lag screws	Frontal slab C3 with multiple artic fragments + palmar fragments. Articular erosions on med aspect
9	2	C	TB	2013-08-19	2013-08-17	RF	medial sesamoid	Mid-body medial sesamoid #			RJP	single cortical lag screw	SLB injury (lat). transverse mid body #. Non-displaced. Med condyle chronic fissure #.
10	2	C	TB	2013-10-08		RF	P1	Spiral complete P1 #	Complex complete spiral #	Complex complete spiral #	TRCG	4 x 4.5 lag screws	Chronic fissure med condyle. Spiral complete biarticular P1 #
11	5	F	TB	2015-01-23		RF	Carpus - C3	C3 slab	No additional findings	slab # of radial facet of C3	RJP	4.5 cortical lag screw	Frontal C3 slab with small dorsal fragments. Palmar fragments	fragments in plantar aspect??
12	2	F	TB	2015-03-05		RH	P1	Spiral bi-articular sagittal P1#	Non-displaced sagittal spiral P1 # extending to lateral condyle		RJP	3 lag screws	Med fissure MCIII. Bi-art spiral P1
13	2	F	TB	2015-07-09	2015-07-09	RH	P1	Dorsoprox P1 # appears comminuted and dorsal new bone formation	Dorsoprox P1 extensor proess fracture with secondary incomplete dorsolat frontal fractue		LCRS	3.5 lag screws placed perpendicular to each of the two fracture lines	Lat condylar fissure # + sclerosis. Comminuted frontal and oblique chronic P1#
14	4	C	TB	2015-08-12	2015-08-12	RF	MCIII lat condylar	Short incomplete lat condylar # - suggestive of comminution	Large palmar fragment identified		APB	single 4.5 lag screw	Comminuted lat condylar # complete. Underlying POD lesion
15	2	F	TB	2015-08-14	2015-08-14	RH	MCIII med condylar	med condylar # spiralling proximally with multiple fracture lines in mid dyaphysis	multiple hairline fractures in mid-cannon		LCRS	lag screws at fetlock with 12 hole LCP plate	lots dorsal cortical stress reaction. Med condylar #, palmar frags. And joint frags Spiral. + fissure lines. Comminuted 5 piece cortical # mid cannon.CL avulsion #
16	2	C	TB	2015-08-19	2015-08-19	LH	MCIII med condylar	med condylar # spiralling proximally with multiple fracture lines in mid dyaphysis	multiple hairline fractures in mid-cannon		LCRS	lag screws at fetlock with 12 hole LCP plate	Spiral exiting mid diapysis. Med condylar #. Subchondral erosion P1
17	2	F	TB	2015-09-11		LF	C3	sagittal fracture of the most axial portion of C3	complete slab but the distal aspect of the fracture veered to the medial plane meanng the fragment was wider at the top so only one screw was used		LCRS	single 3.5mm screw	Sagittal slab #. Enthesiophyte at SLO
18	3	F	TB	2016-04-27		LF	P1	sagittal complete severely comminuted	No single intact bone from fetlock to pastern		APB	simple internal fixation with traansfixion pin cast	Lots intra-art fragments. Severe comminted displaced #. Sev fragmentation in PIP. Luxated
19	17	F	IDx	2016-05-31	chronic	RF	P2		# associated with an area of bone resorption dorsally (sequestrum?/trauma) and fractured above and below this.		LCRS	screws therefore placed in palmar aspect to avoid dorsal cortex.	Fragment dorsally. Bi-art complete. P2#. Prox art fragment.
20	2	C	TB	2016-07-09	2016-07-09	LF	P1	sagittal P1 # biarticular	showed fragmentation(?) and a degree of spiraling distally		APB	four x 4.5mm	Small palmar frag mid diaphysis. Complete bi-articular.
21	7	G	TB	2011-03-17	2011-03-05	RF	c	Palmar carpal #			RJP	Arthroscopic removal of palmar fragmrnts then CT a few days later and PTS	comminuted palmar radial carpal bone slab fracture - frontal plane. Numerous articular fragments, partial joint collapse
22	5	C	Arab	2012-06-29		Rf	P1	Long spiral #			RJP	Four lag screws	Lateral condylar fissure fracture, Spiraling, biarticular complete sagittal P1 fracture
23	4	F	TB	2012-09-05		LF	MCIII	complete, minimally displaced Lat condylar #	small fragments in dorsal and palmar joint surfaces and degree of comminution at the level of distal metacarpal physis. Advanced sclerosis of the condyle - pre-existing fissure		APB	2 4.5 and one 3.5 lag screw fragment removed	Comminuted , displaced lateral condylar fracture axiting laterally, articular fragments, small sagital ridge OCD, chronic medial condylar fissure fracture,
24	3	F	WB	2013-05-30		LH	P1	short incompete sagittal # of P1	short incomplete sagittal P1 # assoc with a cystic structure		TRCG	single lag screw	Chronic, short sagittal P1 fracture, chronic medial condylar fissure/resorption
25	5	G	TB	2014-06-26		LF	Acc carpal	Comminuted #	Comminuted and surgically inaccessible		RJP	PTS	comminuted accessory carpal bone fracture with articular fragments
26	2	C	TB	2014-08-21		RH	Tc (RVS rads)	Tc # sl displaced	Minimally displaced		RJP	2 cortical lag screws	Central tarsal bone sagittal slab fracture. Fragment dorsally displced and subluxated
27	4	F	TB	2016-07-19		RF	P1	sl displaced long spiral and complete #	Acute, closed, minimally displaced sagittal spiral # bi-articular		RJP	4 lag screws	Dorsal cortical stress reaction, Complete biarticular spiralling
28	2	F	TB	2016-07-25	2016-07-25	LH	P1	long incomplete P1	incomplete sag # with articular involvement (fet) dorsal fracture line finishes distal to distal 1/3 p1		LCRS	long # so 3 x 4.5	Longer laterally exiting P1. DIP fragment. Prox P2 cyst
29	7	G	ISH	2016-08-12	2016-08-11	LF	C4	C4 slab fracture and multiple articular fragments	Dorsal slab # C4, axial slab of Ulna Carpal + comminution and # of intermediate C		SBS	PTS	Comminuted, displaced dorsal slab C4, comminuted axial slab UCB, Comminuted palmar slab ICB
30	4	F	TB	2016-08-15	2016-08-15	RH	P1	Complex P1 #	acute, closed complete comminuted # biarticular		LCRS	6 lag screws	Comminuted complete biart P1 with fissure line distally.articular fragment distally and proximally
31	0	F	Welsh	2016-08-23		RF	C4	Complex displaced C4 # with secondary angular limb deformity			RJP	lag screw	Avulsion # of med collateral lig. Med distal radius #. Distal radiocarpal bone (avulsion). C4 displaced with small fragments. Subluxated. Comminuted complete displaced - resulting in subluxation
32	14	M	TB	2016-09-01		RF	C3	C3 slab #	fragmentation of the slab #		RJP	PTS	dorsodistal chip radial carpal bone, comminuted frontal C3 slab fracture, lytic arthritis 2nd/3rd MC articulation, suspensory mineralisations
33	10	G	NF	2016-11-22		LF	C4	Fragments on dorsal border of C3	displaced slab # of C4		RJP	PTS	Comminuted, subluaxted, fourth carpal bone fracture with multiple articular fragments
34	11	G	Hann	2017-02-01		RF	P1	complete, spiral, sl displaced	see VGP report		RJP	lag screws	complete sagittal spiralling biarticular# . Articular frag in PIP. 3 small frags in palmar soft tissues
35	5	G	TB	2017-04-25		LF	Lat sesamoid	Basal # of lat sesamoid	Comminution of the basal sesamoid # and damage to the flexor tendons		LCRS	PTS	comminuted basilar fracture of the lateral proximal sesamoid bone, Small bone fragmetns in DFTS. DDFT and SDFT injury
36	2	F	TB	2017-07-24	2017-07-07	LF	C3	Sagittal C3 #	VGP report		LCRS	single 4.5mm screw	Sagittal # of C3 with dorsal fragmentation
37	3	F	TB	2017-08-04	2017-08-04	LF	P1	Long incomplete P1	dorsolateral migration of the fracture line - lateral fixation not an option		LCRS	Screws placed from medial	Spiralling, long P1 exiting latera
38	2	F	TB	2017-08-23		RF	C3	slab #	Cominuted #		RJP	Cortical lag screw	Dorsal reaction. Chronic C3 comminuted frontal slab articular fragments
39	3	F	TB	2017-09-13	CT and Sx on 15/9	LF	Med Sesamoid	mid-body medial sesamoid #	No additional findings		RJP	single cortical lag screw	Fragment abaxial # line. Dorsal P1 chip.	only RVS rads
40	2	F	TB	2017-10-23		RF	C3	RVS rads - comminuted slab #			LCRS	2 3.5 mm screws	distal radial carpal bone fracture, comminuted C3 slab, middle carpal joint fragments
41	2	G	TB	2017-11-25		LF	lat condylar	Lateral longitudinal condylar #	Comminution on the dorsolateral aspect of the cannon bone		LCRS	10 hole LCP plate + 2 lag screws	Lateral condylar sprialling comminuted with dorsal and palmar fragment. Ends in prox aspect of diaphysis
43	3	C	TB	2018-10-05		RH	lat condylar	lat condylar # slightly displaced			RJP	lag screws x3	Lateral condylar fracture exiting laterally with lots of fragments and articular pieces. Med condylar fissure
44	2	C	TB	2018-10-24		LH	P1	complete, displaced	simple		APB	4 x 4.5 mmlag screws	Proximal, sagittal, complete (lateral exiting) P1 fracture
45	3	G	TB	2019-02-13		RF	C3	? Slab #	actually vascular channel but with intense sclerosis		RJP	single lag screw	No fracture
46	2	F	TB	2019-04-07		LH	MTIII med condylar				TPB	lag screws and LCP	Spiral long # articular fragments medial condylar. Palmar fragments. Chronic lat condylar #
47	2	C	TB	2019-05-18		LH	MTIII med condylar	med spiral condylar #			APB	2 distal lag screws with 12 hole LCP plate. 10 locking screws abd 2 lag	Spiral med condylar #
48	2	F	TB	2019-08-29		RF	med sesamoid	mid body sesamoid #	non-displaced non-comminuted		LCRS	one 4.5 and one 3.5	Mid body, transverse medial proximal sesamoid fracture
49	5	C	Arab	2019-08-30		LH	Lat malleolus	Lat malleolus #	Cranial edge comminution		LCRS	4.5mm cortical screw in caudolateral aspect	Comminuted lat malleolus # articular component
50	3	C	TB	2020-01-22		RF	C	Large palmar carpal slab associated with radiocarpal bone and comminuted # of intermediate carpal			LCRS	PTS	Comminuted chronic palmar RCB slab fracture, Proximal palmar articular Intermediate carpal bone fracture chronic
51	4	F	TB	2020-01-24		RF	C3	C3 slab			LCRS	2 3.5mm screws	Frontal C3 slab with small middle carpal joint fragment. Suspensory origin injury
52	3	C	TB	2020-04-22		LH	P1	Long laterally exiting sagittal #	Marked comminution 4cm distal to articular margin		LCRS	3 lag screws proximal to comminution and cast	Long lat exitiing P1 # art, sagittal comminuted
53	12	G	Holstein	2020-08-12	2020-08-05	LH	Tc	Frontal #?	?		APB	Single 4.5mm lag screw	Active TMT OA, oblique sagittal #
54	2	F	TB	2020-08-28		LH	MTIII med condylar	spiral long #			LCRS	14 hole LCP + 2 lag screws	Articular fragment med condylar # long spiral. Finish mid diaphysis
56	2	C	TB	2020-11-14		LH	MT!!!	Spirial med condylar #			TPB		Articular fragment, medial condylar spiral exit dorsally 3/4 up cannon
57	0	F	TB	2020-04-29		RF	MCIV	short oblique # with lateral and distal displacement. C4 mildly displaced distally with small palmar fragment. Lateral compression and joint instability	No additional damage		APB	four hole 3.5mm plate	Acute articular oblique # of MCIV mild displacement. Muliple small avulsion # triangular articular frag dorsally
			P1	18
			Carpal	17		Mean age	3.89474
			MC/MTIII	10
			MCIV	1
			Tarsal	3
			Sesamoid	5
			P2	1
			Total	55
EXCLUDED
39				2020-10-03				no pre-op rads
31				2019-02-26		RH	P1	long sagittal #	No additional findings		RJP	lag screws x3	Condylar fissures med and lat	NO pre-op rads
42	2	F	TB	2018-07-17		RH	MTIII	? Fissure #	cyst in dorsal aspect of condyle. Older parasagittal fissure and new fissure		LCRS	lag screw across cyst and fissure	multiostotic moth eaten lysis suggetice of osteomyelitis. Small sequestrum palmar process
55	2	F	TB	2020-11-07		RH	MTIII	Complex spiral # - no rads found	Complex comminuted spiral #		RJP	PTS	Comminuted, spiraling, biarticular, medial and lateral condylar fracture, numerous articular fragments, kissing lesion P1

## Sheet: Sx planning consensus
	Horse number		Radiographic diagnosis	Surgical plan	CT summary	CT surgical plan	CT minor relevance	CT intermediate relevance	CT major relevance
	1	P1	Complex P1 # in frontal and sagittal planes, diffuse sclerosis	2 x lat screws, 1 x more dorsal screw in X pattern	Parasagittal incomplete P1 with diffuse sclerosis	2-3 lateral screws, +/- condylar screws			1
	2	P1	Articular lateral palmar process #, could be OCD	Conservative management	Articular comminuted palmar P1 #	conservative management		1
	3	Ses (MED)	Basilar sesamoid # with oblique component	1 x oblique screw from distal	oblique transverse # with articular fragmentation	screw as planned + arthroscopy		1
	4	C	Frontal Int carpal bone # +/- articular frags	arthroscopy and single screw	comminuted frontal slab # with multiple fragments	?PTS/arthrodesis			1
	5	C	Comminuted C3 slab #	arthrosopic guided single screw	proximal triangular fragment at fracture line	no change	1
	6	P1	small chronic apical sesamoid # complex sagittal oblique P1#	3 x P1 screws	Apical medial ses # and long biarticular p1	as before		1
	7	P1	Spiral complete biarticular p1 #	3-4 screws	as rads	as before	1
	8	C	Oblique C3 slab #	1 screw	frontal c3 slab, articular frags, palmar frags, dorsal erosions	no real change to plan but poorer prognosis	1
	9	Ses (MED)	mid body sesamoid #	1-2 screws	mid body #, medial condylar fissure, SLB pathology	no change	1
	10	P1	spiral P1, complete, poorly defined proximally ? Frontal fracture	screws in spiral config	spiral complete P1, medial cond fissure		1
	11	C	C3 slab,? Frgs in palmar pouch	1-2 screws	frontal C3 slab + palmar frags	# repair + fragment removal	1
	12	P1	long biarticular #, chronic reabsorption proximally	3-4 screws in lag fashion	biarticular spiral P1	change postitioning of distal srews		1
	13	P1	Chronic frontal P1	dorsal screw	comminuted frontal oblique chronic p1 and lat condylar fissure	change due to comminution			1
	14	MCIII(med)	lat condylar # ? Comminuted	lag fixation	lat condylar # through collapsed POD lesion	poor prognosis, screw in lag fashion, leave fragments			1
	15	MCIII(med)	medial condylar #	standing screws or LCP plate	comminuted medial condylar #	cant really change plan but poorer prog	1
	16	MCIII(med)	medial condylar #	screws or plate	spiral condylar # exiting mid cannon	no change to plan	1
	17	C	Inconclusive	?	Sagittal C3 slab	single screw			1
	18	P1	comminuted biarticular p1 #	?plate	articular fragments, severe comminution and displaced	plate and remove fragments - v poor prognosis		1
	19	P2	Chronic mod displaced p2#	2-3 screws	biart p2 with proximal articular frags and # through CL			1
	20	P1	Biart spiral p1	screw and cast under GA	as before	as before	1
	21	C	palmar intermed carpal bone and proximal RCB	arthroscopy	comminuted RCB	carpal arthrodesis			1
	22	P1	long spiral biart p1	screws in spiral config	spiral p1 and lat condylar fissure	no change	1
	23	MCIII	comminted lat condylar #	2-3 screws	v comminuted	?open reduction		1
	24	P1	short chronic sag p1	standing screws	no change	no change	1
	25	C	comminuted ACB #	removal of larger frag	comminuted ++	as before	1
	26	Tc	central tarsal #	1 screw	displaced and subluxated	as before	1
	27	P1	biart spiral p1	screws in spiral config	as before	aided with screw placement for distal screws	1
	28	P1	short p1 p2 cyst	3 screws standing	incomplete p1 #	lat exit visible on CT but not rads but doesn’t change surgical plan		1
	29	C	C4 and UCB #	?PTS	C4, UCB, ICB #s	PTS		1
	30	P1	sag and frontal p1 #	screws - get 4 pieces together	as rads but with extensive distal fissuring	severe risk of further propogation with distal screws			1
	31	C	displaced C4 #	pts?	Avulsion # of med collateral lig. Med distal radius #. Distal radiocarpal bone (avulsion). C4 displaced with small fragments. Subluxated. Comminuted complete displaced - resulting in subluxation	pts? Lag screw		1
	32	C	c3 slab and fragment	scope and screw	dorsodistal chip radial carpal bone, comminuted frontal C3 slab fracture, lytic arthritis 2nd/3rd MC articulation, suspensory mineralisations	Screw big frag leave smaller frags poor prognosis			1
	33	C	?C4 slab	need ct?	Comminuted, subluaxted, fourth carpal bone fracture with multiple articular fragments	screw fixation - hard to reduce ?pts			1
	34	P1	biart spiral p1	4 screws	pip frag, 3 frags in soft tissues	decreased prognosis		1
	35	Ses (LAT)	basilar sesamoid # with 2 frags	single screw	commintuted with s/t pathology	conservative management			1
	36	C	C3# comminuted	dorsal screw	sagittal C3 slab with dorsal fragment	no sig change		1
	37	P1	long incomplete p1	3 screws	spiraling long p1 laterally exiting	stop at 3 screws		1
	38	C	frontal c3 slab	? Remove frag	communted	as before	1
	39	Ses (MED)	simple mid body sesamoid	one screw	no commintion	as before		1
	40	C	C2 simple slab	screw	comminted c3 with RCB fissure	screw but leave smaller frag			1
	41	MCIII (lat)	lat condylar spiral distal wedge	2-3 standing screws	long spiralling # with dorsal and palmar frags	GA plate			1
	43	MTIII (LAT)	mildly displaced lat condylar	GA repair with arthroscopy	as rads but articular frags	no change	1
	44	P1	complete displaced p1	Ga screws	as before	as before	1
	45	C	c3 slab	screw	no change	no change			1
	46	MTIII (MED)	spiral medial cond	3 screws and cast	artcular frags	plate		1
	47	MTIII (MED)	spiral medial cond	4 screws and cast	as rads but articular frags	plate		1
	48	med sesamoid	simple transverse mid nody	1 screw	no change	no change	1
	49	T	lateral malleolus # ? Comm	screw	comminuted cranially	fragment removal		1
	50	C	RCB, palmar ICB, distal rad	PTS	RCBand ICB	pts		1
	51	C	c3 slab	screw	no change	no change	1
	52	P1	long incomplete p1	screw	distally comminuted	change placement of screws		1
	53	T	Tc #	1 screw	no change	no change	1
	54	MTIII (MED)	simple med condylar	screws	no change	no change	1
	56	MTIII(MED)	med condylar	4 screws	Articular fragment, medial condylar spiral exit dorsally 3/4 up cannon	plate		1
	57	MCIV	MT4#	plate	c4 also displaced	plate/pts		1
			Totals				21	21	13
			out of	55
	Minor relevance	21
	Intermediate relevance	21
	Major relevance	13
		Minor relevance	Intermediate	Major
	Carpal	6	4	7
	Mc/Mt	4	5	2
	P1	7	8	3
	Sesamoid	2	2	1
	P2	0	1	0
	Tarsal	2	1	0

## Sheet: Sheet1
Horse number		Fracture config (CT)	Additional findings	Minor	int	Major	Anaesthetic time(MINS)
8	C	Frontal C3 slab with ++ artic and palmar frags (+artic erosions)		1			30
25	C	Comminuted ACB # with articular frags		1
36	C	Sag C3 slab with dorsal fragmentation			1		35
33	C	Comminuted subluxated C4 # with multiple articular frags				1	50
29	C	Comminuted, displaced dorsal slab C4, comminuted axial slab UCB, Comminuted palmar slab ICB			1
11	C	Frontal and dorsal C3# with palmar fragmentation		1			25
32	C	Comminuted frontal C3 # and dorsodistal chip of RCB	Lytic arthritis MCII/III and PSL mineralisations			1	30
38	C	Chronic comminuted frontal C3# articular frags		1			20
17	C	Sagittal c3 slab #	Enthesiophyte at SLO			1	20
31	C	Med distal radius #. Distal RCB avulsion. C4 # comminuted complete displaced - resulting in subluxation	Avulsion # of med collateral lig.		1		70
5	C	Comminuted C3 slab		1			15
51	C	Frontal C3 slab with MCJ fragment	SLO pathology	1			10
45	C	No fracture (vascular channel)				1	30
21	C	Comminuted palmar RCB slab in frontal plane, ++ artic fragments and partial joint collapse				1	20
4	C	Comminuted (++) slab fracture of Ci				1	20
40	C	Distal RCB # and C3 slab. MCJ fragments				1	25
50	C	Chronic comminuted RCB slab and prox palmar articular ICB #			1		20
Totals				6	4	7		17		0.647
23	MCIII (Lat)	Comminuted, displaced lat condylar fracture, artic frags	small sag ridge OCD and medial cond fissure		1		35
41	MCIII (lat)	Lat condylar spiralling and comminuted # with dorsal and palmar frags. Ends prox diaphysis				1	20
16	MCIII(med)	Spiral medial cond # exiting mid diaphysis	Subchondral erosion on P1	1			30
15	MCIII(med)	Spiral medial cond # with palmar fragmentation, cortical comminuted 5 piece #	Collateral lig avulsion #	1			30
14	MCIII(lat)	Comminuted complete lateral condylar #, underlying POD lesion				1	15
57	MCIV	Articular oblique # of MTIV with multiple avulsion frags			1		20
43	MTIII (LAT)	Lat condylar exiting laterally ++ frags and articular frags	Medial condylar fissure	1			40
54	MTIII (MED)	Long spiral medial cond # finishing mid diaphysis with articular frag		1			20
47	MTIII (MED)	Spiral medial cond			1		35
46	MTIII (MED)	Spiral med condylar # with articular frags	Chronic lateral condylar #		1		20
56	MTIII(MED)	Spiral med condylar # exiting 3/4 up cannon			1		35
Totals				4	5	2		11		0.636
52	P1	Long sagittal comminuted laterally exiting P1			1		15
7	P1	Sagittal bi-articular complete P1#		1			30
20	P1	Complete bi-articular small palmar frag mid diaphysis		1			30
28	P1	Incomplete P1, laterally exiting?	DIPJ frag and P2 cyst		1		20
6	P1	Sagittal bi-articular spiraling P1#	Apical medial sesamoid #, subchondral bone path medial condyle		1		45
12	P1	Bi-articular spiral P1			1		30
13	P1	Comminuted frontal oblique chronic P1	Lat condylar fissure			1	20
24	P1	Chronic short sag P1 #	Chronic med condylar fissure/reabsorption	1			50
37	P1	Spiraling long complete P1 # exiting laterally			1		15
44	P1	Sag complete P1 exits laterally		1			15
18	P1	Severely comminuted and displaced P1#, ++ fragmentation in PIPJ			1		20
22	P1	Spiral complete bi-articular P1	Lat condylar fissure	1			20
34	P1	Complete sagittal spiraling bi-art P1, frag in PIP and palmar soft tissues.			1
30	P1	Comminuted complete bi-art P1 with articular frags prox and distal, and fissure lines				1	20
27	P1	Complete bi-art spiral P1		1			30
10	P1	Spiral bi-articular complete P1 #	Medial condylar fissure	1
1	P1	Short incomplete sagittal	Medial condylar fissure			1	20
2	P1	Articular comminuted palmar P1			1
19	P2	Complete bi-articular P2 # proximal articular fragment			1		15
Totals				7	9	3		19		0.631
35	Ses (LAT)	Complete commuted basilar #, small bone frags in DFTS and SDFT and DDFT lesions.				1	20
3	Ses (MED)	Oblique transverse fracture with articular fragments	SLB pathology		1
39	Ses (MED)	Midbody # with fragment at abaxial extent of #	Dorsal P1 chip		1		15
9	Ses (MED)	Transverse midbody non-displaced #	Chronic med condylar fissure +lat SLB	1			25
48	Ses (MED)	Midbody transverse #		1			20
Totals				2	2	1		5		0.6
49	T	Comminuted lat malleolus # articular?			1		20
53	T	Oblique sagital Tc #	Active TMT OA	1			40
26	T	Tc slab, fragment dorsally, subluxated and displaced		1
Totals				2	1	0		3		0.33
						Ave	26.7021
								55
P1	18
Carpal	17
Mc/Mt	11
Sesamoid	5
Tarsal	3
P2	1
